# Supplementary material for: BBK32 attenuates antibody-dependent complement-mediated killing of infectious Borreliella burgdorferi isolates
Source: PLoS Pathog. 2025 Jul 24;21(7):e1013361. doi: 10.1371/journal.ppat.1013361 (PMC12316396; doi:10.1371/journal.ppat.1013361)
Supplement: S1 Data — Data for each figure is shown in individual tabs. (XLSX) [file ppat.1013361.s007.xlsx]

## Sheet: Fig 4. C4c deposition
	B314-pCD100
Replicate	% C4c	Avg	SD
1	12.4	11.8	4.33128
2	7.2
3	15.8
	B314-pAP7
Replicate	% C4c	Avg	SD
1	28	26.0333	4.9521
2	29.7
3	20.4
	Controls
	Rhodamine positive events	% C4c in rhodamine positive population
Unstained cells	20	5
Secondary antibody only, no primary to C4c	8550	0.2

## Sheet: Fig 6A. ADCK B31-A3
Percent Survival
	B31-A3 GFP
	αBb			Rabbit isotype			αBb
	NHS			NHS			hiNHS
Replicate	%	Avg	SD	%	Avg	SD	%	Avg	SD
1	67.6	74.8667	7.10587	94.4	89.5667	8.28513	88.9	94.0667	4.61988
2	81.8			94.3			97.8
3	75.2			80			95.5
	GP100
	αBb			Rabbit isotype			αBb
	NHS			NHS			hiNHS
Replicate	%	Avg	SD	%	Avg	SD	%	Avg	SD
1	40	43.9333	4.11015	94	91.7	7.71168	93.8	96.7667	3.10859
2	43.6			98			96.5
3	48.2			83.1			100
	GP100-pCD100
	αBb			Rabbit isotype			αBb
	NHS			NHS			hiNHS
Replicate	%	Avg	SD	%	Avg	SD	%	Avg	SD
1	73.1	70.2667	11.71	93.8	89.3	7.19653	73.7	88.9333	13.1948
2	80.3			93.1			96.8
3	57.4			81			96.3
	GP100-pAP7
	αBb			Rabbit isotype			αBb
	NHS			NHS			hiNHS
Replicate	%	Avg	SD	%	Avg	SD	%	Avg	SD
1	44.2	44.1	0.264575	92.7	91.7333	5.02029	86.7	93.4333	5.83467
2	43.8			96.2			97
3	44.3			86.3			96.6

## Sheet: Fig 6B. ADCK B31-ML23
Percent Survival
	ML23-pBBE22luc
	αBb			Rabbit isotype			αBb
	NHS			NHS			hiNHS
Replicate	%	Avg	SD	%	Avg	SD	%	Avg	SD
1	68.2	65.2	8.88819	90	88.1	7.33689	61.1	81.2	19.4826
2	72.2			94.3			100
3	55.2			80			82.5
	JS315-pCD100
	αBb			Rabbit isotype			αBb
	NHS			NHS			hiNHS
Replicate	%	Avg	SD	%	Avg	SD	%	Avg	SD
1	36.4	37.3	9.7811	85.7	88.7	3.10483	87.5	88.7333	6.14356
2	28			91.9			95.4
3	47.5			88.5			83.3
	JS315-pCD100
	αBb			Rabbit isotype			αBb
	NHS			NHS			hiNHS
Replicate	%	Avg	SD	%	Avg	SD	%	Avg	SD
1	50	54.4	7.02353	75	82.4	6.99357	66.7	83.7	16.661
2	62.5			83.3			100
3	50.7			88.9			84.4
	JS315-pAP7
	αBb			Rabbit isotype			αBb
	NHS			NHS			hiNHS
Replicate	%	Avg	SD	%	Avg	SD	%	Avg	SD
1	11.8	24.9667	11.4422	82.2	85.4667	3.15647	68.4	84.0667	13.7961
2	30.6			88.5			94.4
3	32.5			85.7			89.4

## Sheet: SFig 5. ICQ
	B31-A3 GFP
	αBb			Rabbit Isotype
Replicate	ICQ	Avg ICQ	SD ICQ	ICQ	Avg ICQ	SD ICQ
1	0.211	0.2456	0.0714024	0.039	0.0374	0.0134833
2	0.195			0.026
3	0.178			0.032
4	0.336			0.03
5	0.308			0.06
	GP100
	αBb			Rabbit Isotype
Replicate	ICQ	Avg ICQ	SD ICQ	ICQ	Avg ICQ	SD ICQ
1	0.403	0.2806	0.0872628	0.037	0.0236	0.0086487
2	0.293			0.025
3	0.289			0.017
4	0.159			0.015
5	0.259			0.024
	GP100-pCD100
	αBb			Rabbit Isotype
Replicate	ICQ	Avg ICQ	SD ICQ	ICQ	Avg ICQ	SD ICQ
1	0.215	0.2242	0.0345934	0.015	0.0702	0.0777862
2	0.206			0.198
3	0.181			0.083
4	0.262			0.005
5	0.257			0.05
	GP100-pAP7
	αBb			Rabbit Isotype
Replicate	ICQ	Avg ICQ	SD ICQ	ICQ	Avg ICQ	SD ICQ
1	0.338	0.325	0.0850029	0.034	0.0514	0.0128763
2	0.427			0.061
3	0.383			0.064
4	0.239			0.056
5	0.238			0.042
